# Supplementary material for: Failure to Find Altruistic Food Sharing in Rats
Source: Front Psychol. 2021 Jun 22;12:696025. doi: 10.3389/fpsyg.2021.696025 (PMC8259949; doi:10.3389/fpsyg.2021.696025)
Supplement: Supplementary file 1 [file Data_Sheet_1.zip]

Archive with 14 entries (13 files):
- Data and analysis code/
- __MACOSX/._Data and analysis code
- Data and analysis code/SharingStanMultilevelAnalysis.R
- __MACOSX/Data and analysis code/._SharingStanMultilevelAnalysis.R
- Data and analysis code/resp_rate_multilevel_model.stan
- __MACOSX/Data and analysis code/._resp_rate_multilevel_model.stan
- Data and analysis code/pair_multilevel_model.stan
- __MACOSX/Data and analysis code/._pair_multilevel_model.stan
- Data and analysis code/Raw_data.csv
- __MACOSX/Data and analysis code/._Raw_data.csv
- Data and analysis code/Model specifications.pdf
- __MACOSX/Data and analysis code/._Model specifications.pdf
- Data and analysis code/intake_multilevel_model.stan
- __MACOSX/Data and analysis code/._intake_multilevel_model.stan
