# Supplementary material for: Failure to Find Altruistic Food Sharing in Rats
Source: Front Psychol. 2021 Jun 22;12:696025. doi: 10.3389/fpsyg.2021.696025 (PMC8259949; doi:10.3389/fpsyg.2021.696025)
Supplement: Supplementary file 1 [file Data_Sheet_1.zip › Data and analysis code/Raw_data.csv]

Rat	Condition	FoodAmmt	Social	Food	Sharing	TimesShared	PelletsLeft
4	1	1	5	78	0	-1	-1
4	1	1	0	127	0	-1	-1
4	1	1	10	69	0	-1	-1
4	1	1	7	78	0	-1	-1
4	1	1	22	38	0	-1	-1
4	1	1	18	98	0	-1	-1
4	1	1	11	82	0	-1	-1
4	1	1	18	91	0	-1	-1
4	1	1	10	129	0	-1	-1
4	1	1	17	137	0	-1	-1
4	1	1	22	67	0	-1	-1
4	2	2	16	45	3	-1	-1
4	2	2	22	71	3	-1	-1
4	2	2	16	58	0	-1	-1
4	2	2	20	71	0	-1	-1
4	2	2	22	62	3	-1	-1
4	2	2	12	49	0	-1	-1
4	2	2	20	70	0	-1	-1
4	2	2	20	63	0	-1	-1
4	2	2	25	31	2	-1	-1
4	3	4	24	13	15	-1	-1
4	3	4	27	17	2	-1	-1
4	3	4	27	22	2	-1	-1
4	3	4	26	32	2	-1	-1
4	3	4	22	10	1	-1	-1
4	3	4	20	23	10	-1	-1
4	3	4	15	37	0	-1	-1
4	3	4	14	22	1	-1	-1
4	3	4	17	47	17	-1	-1
4	3	4	19	23	0	-1	-1
4	3	4	18	23	1	-1	-1
4	3	4	16	24	0	-1	-1
4	3	4	20	36	8	-1	-1
4	4	4	18	14	1	-1	-1
4	4	4	22	20	2	-1	-1
4	4	4	13	16	0	-1	-1
4	4	4	12	19	0	-1	-1
4	4	4	14	12	0	-1	-1
4	5	5	-1	16	-1	-1	5
4	5	5	-1	14	-1	-1	18
4	5	5	-1	16	-1	-1	12
4	5	5	-1	14	-1	-1	2
4	5	5	-1	15	-1	-1	12
4	6	5	12	10	0	-1	-1
4	6	5	14	10	2	-1	-1
4	6	5	8	13	5	-1	-1
4	6	5	14	8	4	-1	-1
4	6	5	12	16	0	-1	-1
4	6	5	9	17	1	-1	-1
4	7	5	9	10	0	0	1
4	7	5	7	19	0	0	3
4	7	5	11	15	0	0	3
4	7	5	9	15	0	0	17
4	7	5	15	11	0	0	0
4	7	5	7	12	0	0	4
6	1	1	2	49	0	-1	-1
6	1	1	12	65	0	-1	-1
6	1	1	8	142	0	-1	-1
6	1	1	11	102	0	-1	-1
6	1	1	8	109	0	-1	-1
6	1	1	14	80	0	-1	-1
6	1	1	12	129	0	-1	-1
6	1	1	13	151	0	-1	-1
6	1	1	8	113	0	-1	-1
6	1	1	8	199	0	-1	-1
6	1	1	17	159	0	-1	-1
6	2	2	9	94	0	-1	-1
6	2	2	11	111	1	-1	-1
6	2	2	20	68	13	-1	-1
6	2	2	12	131	0	-1	-1
6	2	2	11	119	0	-1	-1
6	2	2	12	84	0	-1	-1
6	2	2	8	99	0	-1	-1
6	2	2	14	79	0	-1	-1
6	2	2	8	102	0	-1	-1
6	3	4	16	27	3	-1	-1
6	3	4	14	28	0	-1	-1
6	3	4	16	38	0	-1	-1
6	3	4	12	60	0	-1	-1
6	3	4	20	11	2	-1	-1
6	3	4	17	31	0	-1	-1
6	3	4	14	34	1	-1	-1
6	3	4	15	53	0	-1	-1
6	3	4	21	34	4	-1	-1
6	4	4	20	11	4	-1	-1
6	4	4	20	19	0	-1	-1
6	4	4	24	14	0	-1	-1
6	4	4	23	20	0	-1	-1
6	4	4	24	19	3	-1	-1
6	5	5	-1	19	-1	-1	8
6	5	5	-1	22	-1	-1	9
6	5	5	-1	17	-1	-1	8
6	5	5	-1	16	-1	-1	8
6	5	5	-1	22	-1	-1	3
6	6	5	25	16	0	0	-1
6	6	5	8	18	7	3	-1
6	6	5	21	10	3	2	-1
6	6	5	12	10	4	2	-1
6	6	5	6	13	0	0	-1
6	6	5	11	17	0	0	-1
6	7	5	16	15	3	2	4
6	7	5	23	12	6	2	3
6	7	5	22	13	1	1	4
6	7	5	16	14	0	0	0
6	7	5	23	19	0	0	4
6	7	5	12	11	2	1	5
6	7	5	20	20	0	0	12
8	1	1	2	234	0	-1	-1
8	1	1	6	147	0	-1	-1
8	1	1	7	239	0	-1	-1
8	1	1	3	175	0	-1	-1
8	1	1	6	150	0	-1	-1
8	2	2	5	92	0	-1	-1
8	2	2	3	142	0	-1	-1
8	2	2	3	72	0	-1	-1
8	2	2	4	103	0	-1	-1
8	3	4	6	14	0	-1	-1
8	3	4	8	14	0	-1	-1
8	3	4	7	32	0	-1	-1
8	3	4	6	18	0	-1	-1
8	3	4	4	46	0	-1	-1
8	4	4	8	10	0	-1	-1
8	4	4	8	8	0	-1	-1
8	4	4	7	9	0	-1	-1
8	4	4	6	6	0	-1	-1
8	4	4	4	15	0	-1	-1
8	4	4	5	4	0	-1	-1
8	4	4	11	6	0	-1	-1
8	4	4	4	8	0	-1	-1
8	5	5	-1	19	-1	-1	2
8	5	5	-1	11	-1	-1	2
8	5	5	-1	18	-1	-1	0
8	5	5	-1	21	-1	-1	0
8	5	5	-1	18	-1	-1	1
8	6	5	13	10	0	0	-1
8	6	5	7	12	0	0	-1
8	6	5	7	13	0	0	-1
8	6	5	6	5	0	0	-1
8	6	5	4	12	0	0	-1
8	6	5	8	6	0	0	-1
8	7	5	3	10	0	0	0
8	7	5	2	14	0	0	0
8	7	5	7	13	0	0	0
8	7	5	5	10	0	0	0
8	7	5	7	13	0	0	2
