# Supplementary material for: Failure to Find Altruistic Food Sharing in Rats
Source: Front Psychol. 2021 Jun 22;12:696025. doi: 10.3389/fpsyg.2021.696025 (PMC8259949; doi:10.3389/fpsyg.2021.696025)
Supplement: Supplementary Video 1 — Video from a representative trial from Condition 6, with concurrent choice between food and social release. The focal rat first selected the food option, and consumed all 5 food pellets from the tube, ending the trial. Had some or all of the food pellets been left, the trial would have continued, thereby permitting sharing. (the camera angle is opposite the front of the apparatus, reversing the Left/Right orientation shown in Figure 1). [file Data_Sheet_2.ZIP]

Archive with 2 entries (2 files):
- video 1.mp4
- __MACOSX/._video 1.mp4
