# Supplementary material for: Failure to Find Altruistic Food Sharing in Rats
Source: Front Psychol. 2021 Jun 22;12:696025. doi: 10.3389/fpsyg.2021.696025 (PMC8259949; doi:10.3389/fpsyg.2021.696025)
Supplement: Supplementary Video 2 — Video from the trial subsequent to that shown in Video 1, with concurrent choice between food and social release. The focal rat first selected social release, which permitted 30 s of social interaction, ending the trial. (the camera angle is opposite the front of the apparatus, reversing the Left/Right orientation shown in Figure 1). [file Data_Sheet_3.ZIP]

Archive with 2 entries (2 files):
- video 2 social .mp4
- __MACOSX/._video 2 social .mp4
